# Supplementary material for: Environmentally Relevant Concentrations of Triphenyl Phosphate (TPhP) Impact Development in Zebrafish
Source: Toxics. 2024 May 16;12(5):368. doi: 10.3390/toxics12050368 (PMC11125690; doi:10.3390/toxics12050368)
Supplement: Supplementary file 1 [file toxics-12-00368-s001.zip]

Archive with 5 entries (4 files):
- movies for toxics/
- movies for toxics/movie1_control_5dpf.avi
- __MACOSX/movies for toxics/._movie1_control_5dpf.avi
- movies for toxics/movie 2_TPhP_5dpf.avi
- __MACOSX/movies for toxics/._movie 2_TPhP_5dpf.avi
